# Supplementary material for: The Use of COVID-19 Mobile Apps in Connecting Patients with Primary Healthcare in 30 Countries: Eurodata Study
Source: Healthcare (Basel). 2024 Jul 16;12(14):1420. doi: 10.3390/healthcare12141420 (PMC11275920; doi:10.3390/healthcare12141420)
Supplement: Supplementary file 1 [file healthcare-12-01420-s001.zip]

Archive with 1 entries (1 files):
- healthcare-3047367-supplementary.pdf
